# Supplementary material for: An In-Hospital Mortality Prediction Model for Acute Pesticide Poisoning in the Emergency Department
Source: Toxics. 2025 Oct 18;13(10):893. doi: 10.3390/toxics13100893 (PMC12567830; doi:10.3390/toxics13100893)
Supplement: Supplementary file 1 [file toxics-13-00893-s001.zip]

Archive with 1 entries (1 files):
- toxics-3819981-supplementary.pdf
